# Supplementary material for: Evaluation of LLM-generated peptide as foundation template for discovery of effective encrypted AMPs against clinical superbugs
Source: Microbiol Spectr. 2025 Sep 2;13(10):e01504-25. doi: 10.1128/spectrum.01504-25 (PMC12502564; doi:10.1128/spectrum.01504-25)
Supplement: Table S1 — The BLAST output of top five protein sequences with the highest Max Scores. [file spectrum.01504-25-s0001.xlsx]

## Sheet: Sheet1
Tables S1: The BLAST output of top five protein sequences with the highest Max Scores.
Peptide	Description	Scientific Name	Max Score	Total Score	Query Cover	E value	Per. ident	Acc. Len	Accession
PL-15	LptF/LptG family permease [Prevotella sp.]	Prevotella sp.	35.4	35.4	1	1.8	66.67	420	MBR2230994.1
AT-10	translocation/assembly module TamB domain-containing protein [Arsukibacterium sp. MJ3]	Arsukibacterium sp. MJ3	35	35	0.91	2.5	90	1221	WP_046553066.1
GT-11	translocation/assembly module TamB [Gammaproteobacteria bacterium]	Gammaproteobacteria bacterium	33.3	33.3	1	10	72.73	1249	MBU2114911.1
BR-13	efflux RND transporter periplasmic adaptor subunit [bacterium]	bacterium	33.3	33.3	1	10	76.92	347	MDO5561519.1
PD-9	DUF1957 domain-containing protein [Promethearchaeota archaeon]	Promethearchaeota archaeon	32.9	32.9	0.82	15	88.89	574	MCK4281117.1
