# Supplementary material for: Evaluation of LLM-generated peptide as foundation template for discovery of effective encrypted AMPs against clinical superbugs
Source: Microbiol Spectr. 2025 Sep 2;13(10):e01504-25. doi: 10.1128/spectrum.01504-25 (PMC12502564; doi:10.1128/spectrum.01504-25)
Supplement: Table S2 — Structure and mechanism of action of 47 known AMPs. [file spectrum.01504-25-s0002.xlsx]

## Sheet: Sheet1
Tables S2: Structure and mechanism of action of 47 known AMPs.
Peptide	Sequence	Structure	Mechanism of Action
LL-37	LLGDFFRKSKEKIGKEFKRIVQRIKDFLRNLVPRTES	α-helical	Pore formation on bacterial membranes; Inhibit/dispersed biofilm
KS-30	KSKEKIGKEFKRIVQRIKDFLRNLVPRTES	α-helical	Inhibit/dispersed biofilm
KR-20	KRIVQRIKDFLRNLVPRTES	α-helical	Inhibit biofilm
KR-12	KRIVQRIKDFLR	α-helical	Inhibit biofilm
SAAP-148	LKRVWKRVFKLLKRYWRQLKKPVR	α-helical	Permeabilize bacterial membrane; Antibiofilm
AM-CATH36	GLFKKLRRKIKKGFKKIFKRLPPIGVGVSIPLAGKR	α-helical	Permeabilize bacterial membrane; Membrane disruption
AM-CATH28	KIKKGFKKIFKRLPPIGVGVSIPLAGKR	α-helical	Permeabilize bacterial membrane
AM-CATH21	GLFKKLRRKIKKGFKKIFKRL	α-helical	Permeabilize bacterial membrane
NA-CATH	KRFKKFFKKLKNSVKKRAKKFFKKPKVIGVTFPF	α-helical	Membrane thinning or disruption
Cath BF	KFFRKLKKSVKKRAKEFFKKPRVIGVSIPF	α-helical	Disruption of bacterial membranes; Interferes with metabolic pathways
WAM-1	KRGFGKKLRKRLKKFRNSIKKRLKNFNVVIPIPLPG	α-helical	Dispersed mature biofilm; Inhibit biofilm formation
Indolicidin	ILPWKWPWWPWRR	Other structure	Channel formation
Bactenecin	RLCRIVVIRVCR	Beta-turn (cyclic)	LPS binding; membrane damage through the depolarization and permeabilization
HD5d5	ARARCRRGRAARRRRLRGVCRIRGRLRRLAAR	Not clear	reducing the activities of superoxide dismutase and catalase.; Penetrates membranes
HNP-1	ACYCRIPACIAGERRYGTCIYQGRLWAFCC	Beta	Disruption of microbial membrane
HNP-2	CYCRIPACIAGERRYGTCIYQGRLWAFCC	Beta	Disruption of microbial membrane
Magainin-2	GIGKFLHSAKKFGKAFVGEIMNS	α-helical	Toroidal pore formation; Biofilm inhibition and elimination
Pexiganan	GIGKFLKKAKKFGKAFVKILKK‐NH2	α-helical	Toroidal pore formation; Binding to the LPS
B2RP	GIWDTIKSMGKVFAGKILQNL-NH2	α-helical	Perturbation of phospholipid bilayer
[D4K]B2RP	GIWKTIKSMGKVFAGKILQNL-NH2	α-helical	-
B2RP-ERa	GVIKSVLKGVAKTVALGML-NH2	α-helical	-
Alyteserin-1c	GLKEIFKAGLGSLVKGIAAHVAS-NH2	α-helical	-
[E4K]Alyteserin-1c	GLKKIFKAGLGSLVKGIAAHVAS-NH2	α-helical	-
Alyteserin-2a	ILGKLLSTAAGLLSNL	α-helical	-
[S7K,G11K]Alyteserin-2a	ILGKLLKTAAKLLSNL	α-helical	-
PGLa-AM1	GMASKAGSVLGKVAKVALKAAL	α-helical	LPS binding
[G4K]XT-7	GLLKPLLKIAAKVGSNLL-NH2	α-helical	membrane-associated mechanism
CPF-AM1	GLGSVLGKALKIGANLL	α-helical	-
CPF-B1	GLGSLLGKAFKIGLKTVGKMMGGAPREQ	α-helical	-
CPF-C1	GFGSLLGKALRLGANVL	α-helical	-
[E6k,D9k]hymenochirin-1B	IKLSPKTKKNLKKVLKGAIKGAIAVAKMV-NH2	α-helical	-
Hymenochirin-1Pa	LKLSPKTKDTLKKVLKGAIKGAIAIASMA-NH2	α-helical	-
Buforin II	TRSSRAGLQFPVGRVHRLLRK	α-helical	Penetrates bacteria; Inhibits cellular functions
Melittin	GIGAVLKVLTTGLPALISWIKRKRQQ	α-helical	membrane lysis through pore formation
Cecropin A	KWKLFKKIEKVGQNIRDGIIKAGPAVAVVGQATQIAK	α-helical	Membrane lyse; induced apoptotic activity
BR003-cecropin A	GGLKKLGKKLEGAGKRVFNAAEKALPVVAGAKALRK	α-helical	Causes membrane permeability
Mds	GWLKKIGKKIERVGQHTRDATIQTIGVAQQAANVAATLKG	α-helical	Membrane lyse
Cecropin P1	SWLSKTAKKLENSAKKRISEGIAIAIQGGPR	α-helical	Membrane lyse
Mastoparan	INLKALAALAKKIL	α-helical	neutralize LPS and attenuate inflammatory responses by macrophages
Histatin-8	KFHEKHHSHRGY	-	Disruption of plasma membrane
Dermcidin-1L	SSLLEKGLDGAKKAVGGLGKLGKDAVEDLESVGKGAVHDVKDVLDSVL	α-helical	Ion channel formation and inhibition of metabolic functions
Tachyplesin III	KWCFRVCYRGICYRKCR-NH2	Beta-sheet (2 disulfide)	Membrane instability by inhibiting 3-ketoacyl carrier protein reductase
RR	WLRRIKAWLRR	α-helical	Permeabilization of the membrane
RR2	WIRRIKKWIRRVHK	α-helical	Membrane-targeting
RR-4	WLRIKKWIRRHK	α-helical	Disruption of bacterial membrane
DP7	VQWRIRVAVIRK	-	disruption of membrane; influenced nucleic acid metabolism, amino acid biosynthesis, cell wall destruction, M51pathogenesis
Omega76	FLKAIKKFGKEFKKIGAKLK	α-helical	Rapid membrane disruption
